# Supplementary material for: Single-cell sequencing reveals lineage-specific dynamic genetic regulation of gene expression during human cardiomyocyte differentiation
Source: PLoS Genet. 2022 Jan 21;18(1):e1009666. doi: 10.1371/journal.pgen.1009666 (PMC8809621; doi:10.1371/journal.pgen.1009666)
Supplement: S1 Table — (XLSX) [file pgen.1009666.s001.xlsx]

## Sheet: Round1
Collection Day 1			Collection Day 2			Collection Day 3
Collection	Cell Line	Day	Collection	Cell Line	Day	Collection	Cell Line	Day
1	19093	7	1	19093	11	1	19093	15
	18912	3		18912	7		18912	11
	18520	1		18520	5		18858	0
2	18858	7	2	18858	11	2	18858	15
	18520	3		18520	7		18520	11
	18508	1		18508	5		18912	0
3	18912	7	3	18912	11	3	18912	15
	18508	3		18508	7		18508	11
	18511	1		18511	5		18520	0
4	18520	7	4	18520	11	4	18520	15
	18511	3		18511	7		18511	11
	19093	1		19093	5		18508	0
5	18508	7	5	18508	11	5	18508	15
	19093	3		19093	7		19093	11
	18858	1		18858	5		18511	0
6	18511	7	6	18511	11	6	18511	15
	18858	3		18858	7		18858	11
	18912	1		18912	5		19093	0

## Sheet: Round2
Collection Day 1			Collection Day 2			Collection Day 3
Collection	Cell Line	Day	Collection	Cell Line	Day	Collection	Cell Line	Day
1	19190	7	1	19190	11	1	19190	15
	18907	3		18907	7		18907	11
	18505	1		18505	5		18855	0
2	18855	7	2	18855	11	2	18855	15
	18505	3		18505	7		18505	11
	19159	1		19159	5		18907	0
3	18907	7	3	18907	11	3	18907	15
	19159	3		19159	7		19159	11
	18489	1		18489	5		18505	0
4	18505	7	4	18505	11	4	18505	15
	18489	3		18489	7		18489	11
	18517	1		18517	5		19159	0
5	19159	7	5	19159	11	5	19159	15
	18517	3		18517	7		18517	11
	19190	1		19190	5		18489	0
6	18489	7	6	18489	11	6	18489	15
	19190	3		19190	7		19190	11
	18855	1		18855	5		18517	0
7	18517	7	7	18517	11	7	18517	15
	18855	3		18855	7		18855	11
	18907	1		18907	5		19190	0

## Sheet: Round3
Collection Day 1			Collection Day 2			Collection Day 3
Collection	Cell Line	Day	Collection	Cell Line	Day	Collection	Cell Line	Day
1	18499	7	1	18499	11	1	18499	15
	19193	3		19193	7		19193	11
	18870	1		18870	5		19209	0
2	19209	7	2	19209	11	2	19209	15
	18870	3		18870	7		18870	11
	19108	1		19108	5		19193	0
3	19193	7	3	19193	11	3	19193	15
	19108	3		19108	7		19108	11
	19127	1		19127	5		18870	0
4	18870	7	4	18870	11	4	18870	15
	19127	3		19127	7		19127	11
	18499	1		18499	5		19108	0
5	19108	7	5	19108	11	5	19108	15
	18499	3		18499	7		18499	11
	19209	1		19209	5		19127	0
6	19127	7	6	19127	11	6	19127	15
	19209	3		19209	7		19209	11
	19193	1		19193	5		18499	0
