# Supplementary material for: Single-cell sequencing reveals lineage-specific dynamic genetic regulation of gene expression during human cardiomyocyte differentiation
Source: PLoS Genet. 2022 Jan 21;18(1):e1009666. doi: 10.1371/journal.pgen.1009666 (PMC8809621; doi:10.1371/journal.pgen.1009666)
Supplement: S2 Table — We report the number of nonlinear dynamic eGenes (genes with a significant nonlinear dynamic eQTL at gene-level q-value < = 0.05), for each of three aggregation schemes assessed. Total number of genes tested and total number of tests run are also reported. (XLSX) [file pgen.1009666.s002.xlsx]

## Sheet: Sheet1
Dataset	Aggregation	Time Points	Lineage	Nonlinear Dynamic eGenes Detected	Total # Genes Tested	Total # Tests
Pseudobulk	Pseudotime	16	CM	74	8969	1601727
Pseudobulk	Pseudotime	16	CF	147	9140	1633408
Bulk	Differentiation Day	16	Combined	156	10981	1991072
